# Supplementary material for: Precise Confinement and Position Distribution of Atomic Cu and Zn in ZSM-5 for CO2 Hydrogenation to Methanol
Source: Nanomaterials (Basel). 2023 Nov 29;13(23):3053. doi: 10.3390/nano13233053 (PMC10708405; doi:10.3390/nano13233053)
Supplement: Supplementary file 1 [file nanomaterials-13-03053-s001.zip]

Archive with 1 entries (1 files):
- nanomaterials-2736503-supplementary.pdf
